# Supplementary material for: The Pathway to Cancer Cachexia: MicroRNA-Regulated Networks in Muscle Wasting Based on Integrative Meta-Analysis
Source: Int J Mol Sci. 2019 Apr 22;20(8):1962. doi: 10.3390/ijms20081962 (PMC6515458; doi:10.3390/ijms20081962)
Supplement: Supplementary file 1 [file ijms-20-01962-s001.zip]

Archive with 3 entries (3 files):
- S1 Table.docx
- S2 Table.docx
- S3 Table.docx
